# Supplementary material for: Challenges and Opportunities in Developing an Oncology Clinical Trial Network in the United States Veterans Affairs Health Care System: The VA STARPORT Experience
Source: Curr Oncol. 2024 Aug 21;31(8):4781–94. doi: 10.3390/curroncol31080358 (PMC11353739; doi:10.3390/curroncol31080358)
Supplement: Supplementary file 1 [file curroncol-31-00358-s001.zip]

Archive with 1 entries (1 files):
- curroncol-3083572-supplementary.pdf
